# Supplementary material for: Imaging Biomarkers in Animal Models of Drug-Induced Lung Injury: A Systematic Review
Source: J Clin Med. 2020 Dec 30;10(1):107. doi: 10.3390/jcm10010107 (PMC7795017; doi:10.3390/jcm10010107)
Supplement: Supplementary file 1 [file jcm-10-00107-s001.zip]

Archive with 3 entries (3 files):
- Supplementary files/Additional file 1.docx
- Supplementary files/Additional file 2.docx
- Supplementary files/Additional file 3.docx
